# Supplementary material for: Functional genome analysis and anti-Helicobacter pylori activity of a novel bacteriocinogenic Lactococcus sp. NH2-7C from Thai fermented pork (Nham)
Source: Sci Rep. 2023 Nov 21;13:20362. doi: 10.1038/s41598-023-47687-4 (PMC10663479; doi:10.1038/s41598-023-47687-4)
Supplement: Supplementary file 3 — Supplementary Information 3. [file 41598_2023_47687_MOESM3_ESM.xlsx]

## Sheet: dbCan_15June
HMM Profile	Profile Length	Gene ID	Gene Length	E Value	Profile Start	Profile End	Gene Start	Gene End	Coverage
GH25.hmm	177	1_105	268	4.7e-36	1	176	61	243	0.988701
GH73.hmm	128	1_1052	480	1.2e-24	8	128	189	322	0.9375
GH18.hmm	296	1_1078	187	4.7e-18	3	116	43	182	0.381757
AA10.hmm	178	1_1080	221	1.3e-52	1	178	29	205	0.994382
GH2.hmm	752	1_1123	997	5.1e-210	28	751	34	885	0.961436
GT51.hmm	177	1_1267	744	1.2e-61	3	177	108	279	0.983051
GT4.hmm	160	1_1295	447	1e-33	7	146	205	341	0.86875
GT4.hmm	160	1_1514	366	2.4e-20	5	123	184	303	0.7375
GT4.hmm	160	1_1515	358	1.2e-22	7	156	173	323	0.93125
CE4.hmm	130	1_1534	319	3.3e-34	3	124	136	265	0.930769
GT2.hmm	170	1_1536	312	2.9e-28	2	169	6	168	0.982353
GH13_8.hmm	293	1_1573	649	5.1e-145	1	293	211	502	0.996587
GH170.hmm	350	1_1595	365	2.5e-123	1	349	3	359	0.994286
GH1.hmm	429	1_1599	479	6.8e-163	3	428	7	475	0.990676
GT2.hmm	170	1_1623	313	4.4e-21	2	164	5	166	0.952941
GT4.hmm	160	1_1628	413	7.1e-22	6	155	191	337	0.93125
GT2.hmm	170	1_1630	243	2.8e-18	3	137	9	142	0.788235
GT2.hmm	170	1_1632	349	1.8e-24	1	129	6	134	0.752941
GT2.hmm	170	1_1633	309	2e-21	2	164	6	167	0.952941
GT2.hmm	170	1_1634	329	3.1e-34	1	168	9	173	0.982353
GT2.hmm	170	1_1635	321	1.7e-26	1	141	4	146	0.823529
GT4.hmm	160	1_1640	361	5.6e-21	6	157	189	331	0.94375
CBM13.hmm	188	1_1645	233	1.9e-17	53	137	2	88	0.446809
CBM13.hmm	188	1_1645	233	2.5e-20	45	134	94	185	0.473404
CBM13.hmm	188	1_1645	233	1e-18	46	133	142	230	0.462766
GH25.hmm	177	1_1646	334	9e-39	1	176	93	296	0.988701
GH109.hmm	399	1_1689	340	8.2e-18	4	164	3	156	0.401003
GH73.hmm	128	1_1707	442	4.5e-30	2	128	70	210	0.984375
CBM50.hmm	40	1_1707	442	5.1e-17	1	39	245	286	0.95
CE4.hmm	130	1_1724	373	1e-33	6	118	173	284	0.861538
GT51.hmm	177	1_1874	805	8.1e-50	2	170	113	286	0.949153
GH1.hmm	429	1_1922	479	1.8e-152	4	428	2	475	0.988345
GH65.hmm	372	1_1934	770	6.4e-119	1	371	304	703	0.994624
GH65.hmm	372	1_1957	770	1.2e-139	1	369	311	701	0.989247
GH3.hmm	216	1_1964	404	1.9e-40	9	215	132	357	0.953704
GH73.hmm	128	1_1978	362	3.5e-29	2	127	33	165	0.976562
GT51.hmm	177	1_1980	698	3e-57	3	176	83	258	0.977401
GT2.hmm	230	1_2099	407	1.4e-34	4	230	48	274	0.982609
CE4.hmm	130	1_2101	299	4.8e-18	8	122	122	254	0.876923
GH32.hmm	293	1_2132	473	3.5e-75	1	293	37	342	0.996587
GH13_5.hmm	342	1_214	492	7.1e-142	2	342	29	367	0.994152
GH77.hmm	494	1_2177	668	2.3e-146	1	490	22	661	0.989879
GT5.hmm	472	1_2180	479	1.5e-176	1	471	2	476	0.995763
GT35.hmm	674	1_2181	801	3.7e-261	2	674	93	796	0.997033
GH13_39.hmm	316	1_2182	601	6.1e-123	1	315	186	492	0.993671
GH1.hmm	429	1_2295	454	3.8e-139	1	428	1	449	0.995338
GT2.hmm	230	1_230	825	7.4e-20	3	228	436	670	0.978261
GT4.hmm	160	1_2321	481	2.4e-30	11	139	303	430	0.8
GT113.hmm	322	1_2324	336	5.6e-90	3	321	9	326	0.987578
GH73.hmm	128	1_2327	487	1.3e-24	8	128	196	329	0.9375
GH25.hmm	177	1_24	428	4.3e-38	1	176	33	216	0.988701
GT2.hmm	170	1_2425	494	1.4e-28	1	121	43	165	0.705882
GT2.hmm	170	1_2426	734	2.3e-29	1	128	43	172	0.747059
GT2.hmm	170	1_2429	896	1.1e-22	3	108	9	118	0.617647
GT2.hmm	170	1_2508	319	1.6e-29	3	167	8	175	0.964706
GH67.hmm	669	1_268	665	1.5e-248	87	669	70	660	0.869955
CE4.hmm	130	1_269	209	1.1e-26	9	118	3	115	0.838462
GH8.hmm	320	1_270	386	6.8e-70	18	319	52	375	0.940625
CE20.hmm	249	1_275	616	2.6e-29	3	130	84	224	0.51004
CE20.hmm	249	1_275	616	2.3e-38	121	246	382	502	0.502008
CE9.hmm	373	1_317	383	1.7e-120	4	373	8	376	0.989276
GH73.hmm	128	1_344	210	5.8e-35	2	128	62	200	0.984375
GH25.hmm	177	1_357	306	3.4e-40	2	174	5	179	0.971751
GT4.hmm	160	1_440	542	1e-25	8	159	332	488	0.94375
GT4.hmm	160	1_441	507	5.2e-35	7	158	318	473	0.94375
GH1.hmm	429	1_445	479	4.6e-147	4	428	2	475	0.988345
GH1.hmm	429	1_473	476	4.4e-134	2	425	2	459	0.986014
GH85.hmm	315	1_475	813	7.9e-110	1	315	1	316	0.996825
CBM32.hmm	124	1_475	813	2.8e-25	11	123	685	805	0.903226
GH13_31.hmm	349	1_477	530	6.4e-138	1	348	27	349	0.994269
GH20.hmm	337	1_478	326	5.3e-57	16	316	3	301	0.890208
GH38.hmm	269	1_482	896	8.3e-72	1	257	5	277	0.951673
GH125.hmm	402	1_483	432	5.2e-176	2	402	25	422	0.995025
GH92.hmm	491	1_485	718	1.5e-161	5	489	202	698	0.985743
GH43_26.hmm	294	1_491	324	6.4e-119	1	294	4	312	0.996599
GH43_11.hmm	292	1_496	560	6.3e-134	1	292	4	305	0.996575
CBM91.hmm	200	1_496	560	7.6e-45	3	199	333	539	0.98
GT28.hmm	157	1_583	358	5.1e-46	1	157	182	344	0.993631
GH1.hmm	429	1_667	478	1.1e-145	5	428	3	471	0.986014
GH65.hmm	372	1_673	752	4.2e-149	1	370	320	685	0.991935
GH13_31.hmm	349	1_674	535	3.7e-136	1	348	20	354	0.994269
GH13_36.hmm	314	1_675	525	1.2e-106	1	313	65	377	0.993631
GH13_31.hmm	349	1_677	542	1.2e-147	1	349	38	365	0.997135
CBM34.hmm	120	1_678	585	1.4e-31	1	119	6	133	0.983333
GH13_20.hmm	300	1_678	585	1.9e-130	1	300	183	487	0.996667
CE1.hmm	227	1_796	259	4.5e-49	1	224	10	248	0.982379
GH170.hmm	350	1_95	354	3.8e-124	1	349	1	346	0.994286
GH25.hmm	177	1_970	306	6.9e-41	1	174	4	179	0.977401
